# Supplementary material for: On Fusogenicity of Positively Charged Phased-Separated Lipid Vesicles: Experiments and Computational Simulations
Source: Biomolecules. 2023 Sep 30;13(10):1473. doi: 10.3390/biom13101473 (PMC10605210; doi:10.3390/biom13101473)
Supplement: Supplementary file 1 [file biomolecules-13-01473-s001.zip]

Archive with 1 entries (1 files):
- biomolecules-2587193-supplementary.pdf
